# Supplementary material for: Shedding of bevacizumab in tumour cells-derived extracellular vesicles as a new therapeutic escape mechanism in glioblastoma
Source: Mol Cancer. 2018 Aug 31;17:132. doi: 10.1186/s12943-018-0878-x (PMC6117885; doi:10.1186/s12943-018-0878-x)
Supplement: Supplementary file 2 — Supplementary Figure 1. Direct effect of bevacizumab on LN18 and U87 GBM cells. (ZIP 375 kb) [file 12943_2018_878_MOESM2_ESM.zip]

Archive with 2 entries (2 files):
-  Supl. Figure 1.tif
- Supplementary Figure 1.doc
