# Supplementary material for: Shedding of bevacizumab in tumour cells-derived extracellular vesicles as a new therapeutic escape mechanism in glioblastoma
Source: Mol Cancer. 2018 Aug 31;17:132. doi: 10.1186/s12943-018-0878-x (PMC6117885; doi:10.1186/s12943-018-0878-x)
Supplement: Supplementary file 3 — Supplementary Figure 2. MS protein hits identified in LN18 and U87 GBM cells-derived EVs following 24h treatment with 0.25 mg/mL IgG1/bevacizumab (FunRich analysis). (ZIP 842 kb) [file 12943_2018_878_MOESM3_ESM.zip]

Archive with 2 entries (2 files):
-  Supl. Figure 2.tif
- Supplementary Figure 2.doc
