# Supplementary material for: Shedding of bevacizumab in tumour cells-derived extracellular vesicles as a new therapeutic escape mechanism in glioblastoma
Source: Mol Cancer. 2018 Aug 31;17:132. doi: 10.1186/s12943-018-0878-x (PMC6117885; doi:10.1186/s12943-018-0878-x)
Supplement: Supplementary file 5 — Supplementary Figure 3. Bevacizumab is detectable in GBM cells and on GBM cells-derived EVs following treatment. (ZIP 1930 kb) [file 12943_2018_878_MOESM5_ESM.zip]

Archive with 2 entries (2 files):
-  Supl. Figure 3.tif
- Supplementary Figure 3.doc
