# Supplementary material for: Shedding of bevacizumab in tumour cells-derived extracellular vesicles as a new therapeutic escape mechanism in glioblastoma
Source: Mol Cancer. 2018 Aug 31;17:132. doi: 10.1186/s12943-018-0878-x (PMC6117885; doi:10.1186/s12943-018-0878-x)
Supplement: Supplementary file 6 — Supplementary Figure 4. Shedding of bevacizumab in tumour cells-derived extracellular vesicles as a new therapeutic resistance mechanism in glioblastoma. (ZIP 94 kb) [file 12943_2018_878_MOESM6_ESM.zip]

Archive with 2 entries (2 files):
- Supplementary Figure 4.doc
-  Supl. Figure 4.tif
